# Supplementary material for: Can Crude Oil Exploration Influence the Phytochemicals and Bioactivity of Medicinal Plants? A Case of Nigerian Vernonia amygdalina and Ocimum gratissimum
Source: Molecules. 2022 Nov 30;27(23):8372. doi: 10.3390/molecules27238372 (PMC9740812; doi:10.3390/molecules27238372)
Supplement: Supplementary file 1 [file molecules-27-08372-s001.zip]

Archive with 1 entries (1 files):
- molecules-2010861-supplementary revised.pdf
